# Supplementary material for: Engineering of episomal plasmid structure to enhance non-viral Poly(beta-amino ester) nanoparticle gene delivery to liver and brain cancer cells
Source: PLoS One. 2026 Jul 23;21(7):e0352468. doi: 10.1371/journal.pone.0352468 (PMC13395325; doi:10.1371/journal.pone.0352468)
Supplement: S2 Table — (XLSX) [file pone.0352468.s002.xlsx]

## Sheet: PLOS
	Table S2. Detailed Statistical Analysis
	Statistical test	Measurement	Comparison	Summary	Adjusted P Value	Figure	F	Degrees of Freedom	Numerator	Denominator
	One-way ANOVA (Dunnett post hoc test)	%GFP	Untreated vs. 30 w/w	ns	>0.9999	1B	38.66	19	No. Cells GFP+	No. Single Cells
	One-way ANOVA (Dunnett post hoc test)	%GFP	Untreated vs. 60 w/w	ns	0.4364	1B	38.66	19	No. Cells GFP+	No. Single Cells
	One-way ANOVA (Dunnett post hoc test)	%GFP	Untreated vs. 90 w/w	***	0.0002	1B	38.66	19	No. Cells GFP+	No. Single Cells
	One-way ANOVA (Dunnett post hoc test)	%GFP	Untreated vs. 120 w/w	****	<0.0001	1B	38.66	19	No. Cells GFP+	No. Single Cells
	One-way ANOVA (Dunnett post hoc test)	GFP Geometric MFI	Untreated vs. 30 w/w	ns	>0.9999	1C	24.75	19
	One-way ANOVA (Dunnett post hoc test)	GFP Geometric MFI	Untreated vs. 60 w/w	ns	0.806	1C	24.75	19
	One-way ANOVA (Dunnett post hoc test)	GFP Geometric MFI	Untreated vs. 90 w/w	*	0.0483	1C	24.75	19
	One-way ANOVA (Dunnett post hoc test)	GFP Geometric MFI	Untreated vs. 120 w/w	****	<0.0001	1C	24.75	19
	One-way ANOVA (Dunnett post hoc test)	Viability	Untreated vs. 30 w/w	ns	0.51	1D	15.94	19
	One-way ANOVA (Dunnett post hoc test)	Viability	Untreated vs. 60 w/w	ns	0.3786	1D	15.94	19
	One-way ANOVA (Dunnett post hoc test)	Viability	Untreated vs. 90 w/w	ns	0.431	1D	15.94	19
	One-way ANOVA (Dunnett post hoc test)	Viability	Untreated vs. 120 w/w	***	0.0003	1D	15.94	19
	One-way ANOVA (Dunnett post hoc test)	%GFP	Untreated vs. 30 w/w	**	0.0095	1E	23.82	15	No. Cells GFP+	No. Single Cells
	One-way ANOVA (Dunnett post hoc test)	%GFP	Untreated vs. 60 w/w	****	<0.0001	1E	23.82	15	No. Cells GFP+	No. Single Cells
	One-way ANOVA (Dunnett post hoc test)	%GFP	Untreated vs. 90 w/w	**	0.0012	1E	23.82	15	No. Cells GFP+	No. Single Cells
	One-way ANOVA (Dunnett post hoc test)	GFP Geometric MFI	Untreated vs. 30 w/w	ns	0.0511	1F	21.75	15
	One-way ANOVA (Dunnett post hoc test)	GFP Geometric MFI	Untreated vs. 60 w/w	****	<0.0001	1F	21.75	15
	One-way ANOVA (Dunnett post hoc test)	GFP Geometric MFI	Untreated vs. 90 w/w	**	0.0019	1F	21.75	15
	One-way ANOVA (Dunnett post hoc test)	Viability	Untreated vs. 30 w/w	**	0.0077	1G	139.8	15
	One-way ANOVA (Dunnett post hoc test)	Viability	Untreated vs. 60 w/w	****	<0.0001	1G	139.8	15
	One-way ANOVA (Dunnett post hoc test)	Viability	Untreated vs. 90 w/w	****	<0.0001	1G	139.8	15
	One-way ANOVA (Dunnett post hoc test)	%GFP: Hep3B	NanoP-GFP vs. pEGFP-N1	ns	0.2378	2B	5.747	39	No. Cells GFP+	No. Single Cells
	One-way ANOVA (Dunnett post hoc test)	%GFP: Hep3B	NanoP-GFP vs. Z1-EF1a-GFP	ns	0.9995	2B	5.747	39	No. Cells GFP+	No. Single Cells
	One-way ANOVA (Dunnett post hoc test)	%GFP: Hep3B	NanoP-GFP vs. Z1-CMV-GFP	ns	0.9997	2B	5.747	39	No. Cells GFP+	No. Single Cells
	One-way ANOVA (Dunnett post hoc test)	%GFP: Hep3B	NanoP-GFP vs. Z1-CAG-GFP	ns	0.9995	2B	5.747	39	No. Cells GFP+	No. Single Cells
	One-way ANOVA (Dunnett post hoc test)	%GFP: Hep3B	NanoP-GFP vs. pUNO1-GFP	ns	>0.9999	2B	5.747	39	No. Cells GFP+	No. Single Cells
	One-way ANOVA (Dunnett post hoc test)	%GFP: Hep3B	NanoP-GFP vs. pUNO1-SV40-GFP	ns	0.9998	2B	5.747	39	No. Cells GFP+	No. Single Cells
	One-way ANOVA (Dunnett post hoc test)	%GFP: Hep3B	NanoP-GFP vs. Z1-CMV-AausFP1	ns	0.0918	2B	5.747	39	No. Cells GFP+	No. Single Cells
	One-way ANOVA (Dunnett post hoc test)	%GFP: Hep3B	NanoP-GFP vs. Z1-CAG-AausFP1	ns	0.6975	2B	5.747	39	No. Cells GFP+	No. Single Cells
	One-way ANOVA (Dunnett post hoc test)	%GFP: Hep3B	NanoP-GFP vs. Untreated	***	0.0002	2B	5.747	39	No. Cells GFP+	No. Single Cells
	One-way ANOVA (Dunnett post hoc test)	%GFP: Hepa1-6	NanoP-GFP vs. pEGFP-N1	*	0.017	2C	59.75	39	No. Cells GFP+	No. Single Cells
	One-way ANOVA (Dunnett post hoc test)	%GFP: Hepa1-6	NanoP-GFP vs. Z1-EF1a-GFP	****	<0.0001	2C	59.75	39	No. Cells GFP+	No. Single Cells
	One-way ANOVA (Dunnett post hoc test)	%GFP: Hepa1-6	NanoP-GFP vs. Z1-CMV-GFP	ns	0.2506	2C	59.75	39	No. Cells GFP+	No. Single Cells
	One-way ANOVA (Dunnett post hoc test)	%GFP: Hepa1-6	NanoP-GFP vs. Z1-CAG-GFP	***	0.0004	2C	59.75	39	No. Cells GFP+	No. Single Cells
	One-way ANOVA (Dunnett post hoc test)	%GFP: Hepa1-6	NanoP-GFP vs. pUNO1-GFP	****	<0.0001	2C	59.75	39	No. Cells GFP+	No. Single Cells
	One-way ANOVA (Dunnett post hoc test)	%GFP: Hepa1-6	NanoP-GFP vs. pUNO1-SV40-GFP	****	<0.0001	2C	59.75	39	No. Cells GFP+	No. Single Cells
	One-way ANOVA (Dunnett post hoc test)	%GFP: Hepa1-6	NanoP-GFP vs. Z1-CMV-AausFP1	****	<0.0001	2C	59.75	39	No. Cells GFP+	No. Single Cells
	One-way ANOVA (Dunnett post hoc test)	%GFP: Hepa1-6	NanoP-GFP vs. Z1-CAG-AausFP1	****	<0.0001	2C	59.75	39	No. Cells GFP+	No. Single Cells
	One-way ANOVA (Dunnett post hoc test)	%GFP: Hepa1-6	NanoP-GFP vs. Untreated	****	<0.0001	2C	59.75	39	No. Cells GFP+	No. Single Cells
	One-way ANOVA (Dunnett post hoc test)	%GFP: Hepa1c1c7	NanoP-GFP vs. pEGFP-N1	ns	0.4252	2D	4.367	39	No. Cells GFP+	No. Single Cells
	One-way ANOVA (Dunnett post hoc test)	%GFP: Hepa1c1c7	NanoP-GFP vs. Z1-EF1a-GFP	ns	0.2717	2D	4.367	39	No. Cells GFP+	No. Single Cells
	One-way ANOVA (Dunnett post hoc test)	%GFP: Hepa1c1c7	NanoP-GFP vs. Z1-CMV-GFP	ns	0.9419	2D	4.367	39	No. Cells GFP+	No. Single Cells
	One-way ANOVA (Dunnett post hoc test)	%GFP: Hepa1c1c7	NanoP-GFP vs. Z1-CAG-GFP	ns	0.1651	2D	4.367	39	No. Cells GFP+	No. Single Cells
	One-way ANOVA (Dunnett post hoc test)	%GFP: Hepa1c1c7	NanoP-GFP vs. pUNO1-GFP	ns	0.0579	2D	4.367	39	No. Cells GFP+	No. Single Cells
	One-way ANOVA (Dunnett post hoc test)	%GFP: Hepa1c1c7	NanoP-GFP vs. pUNO1-SV40-GFP	ns	0.1409	2D	4.367	39	No. Cells GFP+	No. Single Cells
	One-way ANOVA (Dunnett post hoc test)	%GFP: Hepa1c1c7	NanoP-GFP vs. Z1-CMV-AausFP1	*	0.0418	2D	4.367	39	No. Cells GFP+	No. Single Cells
	One-way ANOVA (Dunnett post hoc test)	%GFP: Hepa1c1c7	NanoP-GFP vs. Z1-CAG-AausFP1	*	0.011	2D	4.367	39	No. Cells GFP+	No. Single Cells
	One-way ANOVA (Dunnett post hoc test)	%GFP: Hepa1c1c7	NanoP-GFP vs. Untreated	****	<0.0001	2D	4.367	39	No. Cells GFP+	No. Single Cells
	One-way ANOVA (Dunnett post hoc test)	%GFP: A92	NanoP-GFP vs. pEGFP-N1	*	0.0344	2E	36.75	39	No. Cells GFP+	No. Single Cells
	One-way ANOVA (Dunnett post hoc test)	%GFP: A92	NanoP-GFP vs. Z1-EF1a-GFP	*	0.0192	2E	36.75	39	No. Cells GFP+	No. Single Cells
	One-way ANOVA (Dunnett post hoc test)	%GFP: A92	NanoP-GFP vs. Z1-CMV-GFP	ns	0.1171	2E	36.75	39	No. Cells GFP+	No. Single Cells
	One-way ANOVA (Dunnett post hoc test)	%GFP: A92	NanoP-GFP vs. Z1-CAG-GFP	***	0.0006	2E	36.75	39	No. Cells GFP+	No. Single Cells
	One-way ANOVA (Dunnett post hoc test)	%GFP: A92	NanoP-GFP vs. pUNO1-GFP	***	0.0003	2E	36.75	39	No. Cells GFP+	No. Single Cells
	One-way ANOVA (Dunnett post hoc test)	%GFP: A92	NanoP-GFP vs. pUNO1-SV40-GFP	**	0.0093	2E	36.75	39	No. Cells GFP+	No. Single Cells
	One-way ANOVA (Dunnett post hoc test)	%GFP: A92	NanoP-GFP vs. Z1-CMV-AausFP1	***	0.0002	2E	36.75	39	No. Cells GFP+	No. Single Cells
	One-way ANOVA (Dunnett post hoc test)	%GFP: A92	NanoP-GFP vs. Z1-CAG-AausFP1	****	<0.0001	2E	36.75	39	No. Cells GFP+	No. Single Cells
	One-way ANOVA (Dunnett post hoc test)	%GFP: A92	NanoP-GFP vs. Untreated	****	<0.0001	2E	36.75	39	No. Cells GFP+	No. Single Cells
	One-way ANOVA (Dunnett post hoc test)	%GFP: A272	NanoP-GFP vs. pEGFP-N1	**	0.0018	2F	45.33	39	No. Cells GFP+	No. Single Cells
	One-way ANOVA (Dunnett post hoc test)	%GFP: A272	NanoP-GFP vs. Z1-EF1a-GFP	*	0.0184	2F	45.33	39	No. Cells GFP+	No. Single Cells
	One-way ANOVA (Dunnett post hoc test)	%GFP: A272	NanoP-GFP vs. Z1-CMV-GFP	ns	0.2501	2F	45.33	39	No. Cells GFP+	No. Single Cells
	One-way ANOVA (Dunnett post hoc test)	%GFP: A272	NanoP-GFP vs. Z1-CAG-GFP	*	0.0102	2F	45.33	39	No. Cells GFP+	No. Single Cells
	One-way ANOVA (Dunnett post hoc test)	%GFP: A272	NanoP-GFP vs. pUNO1-GFP	*	0.0192	2F	45.33	39	No. Cells GFP+	No. Single Cells
	One-way ANOVA (Dunnett post hoc test)	%GFP: A272	NanoP-GFP vs. pUNO1-SV40-GFP	**	0.0052	2F	45.33	39	No. Cells GFP+	No. Single Cells
	One-way ANOVA (Dunnett post hoc test)	%GFP: A272	NanoP-GFP vs. Z1-CMV-AausFP1	**	0.0014	2F	45.33	39	No. Cells GFP+	No. Single Cells
	One-way ANOVA (Dunnett post hoc test)	%GFP: A272	NanoP-GFP vs. Z1-CAG-AausFP1	****	<0.0001	2F	45.33	39	No. Cells GFP+	No. Single Cells
	One-way ANOVA (Dunnett post hoc test)	%GFP: A272	NanoP-GFP vs. Untreated	****	<0.0001	2F	45.33	39	No. Cells GFP+	No. Single Cells
	One-way ANOVA (Dunnett post hoc test)	%GFP: B239	NanoP-GFP vs. pEGFP-N1	***	0.0001	2G	38.07	39	No. Cells GFP+	No. Single Cells
	One-way ANOVA (Dunnett post hoc test)	%GFP: B239	NanoP-GFP vs. Z1-EF1a-GFP	***	0.0001	2G	38.07	39	No. Cells GFP+	No. Single Cells
	One-way ANOVA (Dunnett post hoc test)	%GFP: B239	NanoP-GFP vs. Z1-CMV-GFP	ns	0.1069	2G	38.07	39	No. Cells GFP+	No. Single Cells
	One-way ANOVA (Dunnett post hoc test)	%GFP: B239	NanoP-GFP vs. Z1-CAG-GFP	**	0.0052	2G	38.07	39	No. Cells GFP+	No. Single Cells
	One-way ANOVA (Dunnett post hoc test)	%GFP: B239	NanoP-GFP vs. pUNO1-GFP	**	0.006	2G	38.07	39	No. Cells GFP+	No. Single Cells
	One-way ANOVA (Dunnett post hoc test)	%GFP: B239	NanoP-GFP vs. pUNO1-SV40-GFP	**	0.0018	2G	38.07	39	No. Cells GFP+	No. Single Cells
	One-way ANOVA (Dunnett post hoc test)	%GFP: B239	NanoP-GFP vs. Z1-CMV-AausFP1	**	0.0012	2G	38.07	39	No. Cells GFP+	No. Single Cells
	One-way ANOVA (Dunnett post hoc test)	%GFP: B239	NanoP-GFP vs. Z1-CAG-AausFP1	ns	0.9207	2G	38.07	39	No. Cells GFP+	No. Single Cells
	One-way ANOVA (Dunnett post hoc test)	%GFP: B239	NanoP-GFP vs. Untreated	****	<0.0001	2G	38.07	39	No. Cells GFP+	No. Single Cells
	One-way ANOVA (Dunnett post hoc test)	GFP gMFI: Hep3B	NanoP-GFP vs. pEGFP-N1	ns	0.1454	3A	2.881	39
	One-way ANOVA (Dunnett post hoc test)	GFP gMFI: Hep3B	NanoP-GFP vs. Z1-EF1a-GFP	ns	0.6524	3A	2.881	39
	One-way ANOVA (Dunnett post hoc test)	GFP gMFI: Hep3B	NanoP-GFP vs. Z1-CMV-GFP	ns	0.964	3A	2.881	39
	One-way ANOVA (Dunnett post hoc test)	GFP gMFI: Hep3B	NanoP-GFP vs. Z1-CAG-GFP	ns	0.5804	3A	2.881	39
	One-way ANOVA (Dunnett post hoc test)	GFP gMFI: Hep3B	NanoP-GFP vs. pUNO1-GFP	ns	0.9994	3A	2.881	39
	One-way ANOVA (Dunnett post hoc test)	GFP gMFI: Hep3B	NanoP-GFP vs. pUNO1-SV40-GFP	ns	0.9877	3A	2.881	39
	One-way ANOVA (Dunnett post hoc test)	GFP gMFI: Hep3B	NanoP-GFP vs. Z1-CMV-AausFP1	*	0.0345	3A	2.881	39
	One-way ANOVA (Dunnett post hoc test)	GFP gMFI: Hep3B	NanoP-GFP vs. Z1-CAG-AausFP1	ns	0.2726	3A	2.881	39
	One-way ANOVA (Dunnett post hoc test)	GFP gMFI: Hep3B	NanoP-GFP vs. Untreated	**	0.0049	3A	2.881	39
	One-way ANOVA (Dunnett post hoc test)	GFP gMFI: Hepa1-6	NanoP-GFP vs. pEGFP-N1	****	<0.0001	3B	67.41	39
	One-way ANOVA (Dunnett post hoc test)	GFP gMFI: Hepa1-6	NanoP-GFP vs. Z1-EF1a-GFP	****	<0.0001	3B	67.41	39
	One-way ANOVA (Dunnett post hoc test)	GFP gMFI: Hepa1-6	NanoP-GFP vs. Z1-CMV-GFP	****	<0.0001	3B	67.41	39
	One-way ANOVA (Dunnett post hoc test)	GFP gMFI: Hepa1-6	NanoP-GFP vs. Z1-CAG-GFP	****	<0.0001	3B	67.41	39
	One-way ANOVA (Dunnett post hoc test)	GFP gMFI: Hepa1-6	NanoP-GFP vs. pUNO1-GFP	****	<0.0001	3B	67.41	39
	One-way ANOVA (Dunnett post hoc test)	GFP gMFI: Hepa1-6	NanoP-GFP vs. pUNO1-SV40-GFP	****	<0.0001	3B	67.41	39
	One-way ANOVA (Dunnett post hoc test)	GFP gMFI: Hepa1-6	NanoP-GFP vs. Z1-CMV-AausFP1	****	<0.0001	3B	67.41	39
	One-way ANOVA (Dunnett post hoc test)	GFP gMFI: Hepa1-6	NanoP-GFP vs. Z1-CAG-AausFP1	****	<0.0001	3B	67.41	39
	One-way ANOVA (Dunnett post hoc test)	GFP gMFI: Hepa1-6	NanoP-GFP vs. Untreated	****	<0.0001	3B	67.41	39
	One-way ANOVA (Dunnett post hoc test)	GFP gMFI: Hepa1c1c7	NanoP-GFP vs. pEGFP-N1	****	<0.0001	3C	9.423	39
	One-way ANOVA (Dunnett post hoc test)	GFP gMFI: Hepa1c1c7	NanoP-GFP vs. Z1-EF1a-GFP	****	<0.0001	3C	9.423	39
	One-way ANOVA (Dunnett post hoc test)	GFP gMFI: Hepa1c1c7	NanoP-GFP vs. Z1-CMV-GFP	***	0.0009	3C	9.423	39
	One-way ANOVA (Dunnett post hoc test)	GFP gMFI: Hepa1c1c7	NanoP-GFP vs. Z1-CAG-GFP	****	<0.0001	3C	9.423	39
	One-way ANOVA (Dunnett post hoc test)	GFP gMFI: Hepa1c1c7	NanoP-GFP vs. pUNO1-GFP	****	<0.0001	3C	9.423	39
	One-way ANOVA (Dunnett post hoc test)	GFP gMFI: Hepa1c1c7	NanoP-GFP vs. pUNO1-SV40-GFP	****	<0.0001	3C	9.423	39
	One-way ANOVA (Dunnett post hoc test)	GFP gMFI: Hepa1c1c7	NanoP-GFP vs. Z1-CMV-AausFP1	****	<0.0001	3C	9.423	39
	One-way ANOVA (Dunnett post hoc test)	GFP gMFI: Hepa1c1c7	NanoP-GFP vs. Z1-CAG-AausFP1	****	<0.0001	3C	9.423	39
	One-way ANOVA (Dunnett post hoc test)	GFP gMFI: Hepa1c1c7	NanoP-GFP vs. Untreated	****	<0.0001	3C	9.423	39
	One-way ANOVA (Dunnett post hoc test)	GFP gMFI: A92	NanoP-GFP vs. pEGFP-N1	****	<0.0001	3D	15.3	39
	One-way ANOVA (Dunnett post hoc test)	GFP gMFI: A92	NanoP-GFP vs. Z1-EF1a-GFP	****	<0.0001	3D	15.3	39
	One-way ANOVA (Dunnett post hoc test)	GFP gMFI: A92	NanoP-GFP vs. Z1-CMV-GFP	****	<0.0001	3D	15.3	39
	One-way ANOVA (Dunnett post hoc test)	GFP gMFI: A92	NanoP-GFP vs. Z1-CAG-GFP	****	<0.0001	3D	15.3	39
	One-way ANOVA (Dunnett post hoc test)	GFP gMFI: A92	NanoP-GFP vs. pUNO1-GFP	****	<0.0001	3D	15.3	39
	One-way ANOVA (Dunnett post hoc test)	GFP gMFI: A92	NanoP-GFP vs. pUNO1-SV40-GFP	****	<0.0001	3D	15.3	39
	One-way ANOVA (Dunnett post hoc test)	GFP gMFI: A92	NanoP-GFP vs. Z1-CMV-AausFP1	****	<0.0001	3D	15.3	39
	One-way ANOVA (Dunnett post hoc test)	GFP gMFI: A92	NanoP-GFP vs. Z1-CAG-AausFP1	****	<0.0001	3D	15.3	39
	One-way ANOVA (Dunnett post hoc test)	GFP gMFI: A92	NanoP-GFP vs. Untreated	****	<0.0001	3D	15.3	39
	One-way ANOVA (Dunnett post hoc test)	GFP gMFI: A272	NanoP-GFP vs. pEGFP-N1	****	<0.0001	3E	36.62	39
	One-way ANOVA (Dunnett post hoc test)	GFP gMFI: A272	NanoP-GFP vs. Z1-EF1a-GFP	****	<0.0001	3E	36.62	39
	One-way ANOVA (Dunnett post hoc test)	GFP gMFI: A272	NanoP-GFP vs. Z1-CMV-GFP	****	<0.0001	3E	36.62	39
	One-way ANOVA (Dunnett post hoc test)	GFP gMFI: A272	NanoP-GFP vs. Z1-CAG-GFP	****	<0.0001	3E	36.62	39
	One-way ANOVA (Dunnett post hoc test)	GFP gMFI: A272	NanoP-GFP vs. pUNO1-GFP	****	<0.0001	3E	36.62	39
	One-way ANOVA (Dunnett post hoc test)	GFP gMFI: A272	NanoP-GFP vs. pUNO1-SV40-GFP	****	<0.0001	3E	36.62	39
	One-way ANOVA (Dunnett post hoc test)	GFP gMFI: A272	NanoP-GFP vs. Z1-CMV-AausFP1	****	<0.0001	3E	36.62	39
	One-way ANOVA (Dunnett post hoc test)	GFP gMFI: A272	NanoP-GFP vs. Z1-CAG-AausFP1	****	<0.0001	3E	36.62	39
	One-way ANOVA (Dunnett post hoc test)	GFP gMFI: A272	NanoP-GFP vs. Untreated	****	<0.0001	3E	36.62	39
	One-way ANOVA (Dunnett post hoc test)	GFP gMFI: B239	NanoP-GFP vs. pEGFP-N1	**	0.0038	3F	11.32	39
	One-way ANOVA (Dunnett post hoc test)	GFP gMFI: B239	NanoP-GFP vs. Z1-EF1a-GFP	*	0.0274	3F	11.32	39
	One-way ANOVA (Dunnett post hoc test)	GFP gMFI: B239	NanoP-GFP vs. Z1-CMV-GFP	ns	0.7676	3F	11.32	39
	One-way ANOVA (Dunnett post hoc test)	GFP gMFI: B239	NanoP-GFP vs. Z1-CAG-GFP	ns	0.2142	3F	11.32	39
	One-way ANOVA (Dunnett post hoc test)	GFP gMFI: B239	NanoP-GFP vs. pUNO1-GFP	*	0.0346	3F	11.32	39
	One-way ANOVA (Dunnett post hoc test)	GFP gMFI: B239	NanoP-GFP vs. pUNO1-SV40-GFP	*	0.0232	3F	11.32	39
	One-way ANOVA (Dunnett post hoc test)	GFP gMFI: B239	NanoP-GFP vs. Z1-CMV-AausFP1	*	0.0167	3F	11.32	39
	One-way ANOVA (Dunnett post hoc test)	GFP gMFI: B239	NanoP-GFP vs. Z1-CAG-AausFP1	ns	>0.9999	3F	11.32	39
	One-way ANOVA (Dunnett post hoc test)	GFP gMFI: B239	NanoP-GFP vs. Untreated	****	<0.0001	3F	11.32	39
	One-way ANOVA (Tukey post hoc test)	%mCherry	Hepa1-6 vs. Hepa1c1c7	ns	0.7477	3B	7.393	23	No. Cells mCherry+	No. Single Cells
	One-way ANOVA (Tukey post hoc test)	%mCherry	Hepa1-6 vs. A92	ns	0.1114	4B	7.393	23	No. Cells mCherry+	No. Single Cells
	One-way ANOVA (Tukey post hoc test)	%mCherry	Hepa1-6 vs. A272	ns	0.3148	4B	7.393	23	No. Cells mCherry+	No. Single Cells
	One-way ANOVA (Tukey post hoc test)	%mCherry	Hepa1-6 vs. B239	ns	0.7026	4B	7.393	23	No. Cells mCherry+	No. Single Cells
	One-way ANOVA (Tukey post hoc test)	%mCherry	Hepa1-6 vs. Hep3b	ns	0.4113	4B	7.393	23	No. Cells mCherry+	No. Single Cells
	One-way ANOVA (Tukey post hoc test)	%mCherry	Hepa1c1c7 vs. A92	ns	0.7289	4B	7.393	23	No. Cells mCherry+	No. Single Cells
	One-way ANOVA (Tukey post hoc test)	%mCherry	Hepa1c1c7 vs. A272	ns	0.9691	4B	7.393	23	No. Cells mCherry+	No. Single Cells
	One-way ANOVA (Tukey post hoc test)	%mCherry	Hepa1c1c7 vs. B239	ns	0.1024	4B	7.393	23	No. Cells mCherry+	No. Single Cells
	One-way ANOVA (Tukey post hoc test)	%mCherry	Hepa1c1c7 vs. Hep3b	*	0.039	4B	7.393	23	No. Cells mCherry+	No. Single Cells
	One-way ANOVA (Tukey post hoc test)	%mCherry	A92 vs. A272	ns	0.9876	4B	7.393	23	No. Cells mCherry+	No. Single Cells
	One-way ANOVA (Tukey post hoc test)	%mCherry	A92 vs. B239	**	0.006	4B	7.393	23	No. Cells mCherry+	No. Single Cells
	One-way ANOVA (Tukey post hoc test)	%mCherry	A92 vs. Hep3b	**	0.0021	4B	7.393	23	No. Cells mCherry+	No. Single Cells
	One-way ANOVA (Tukey post hoc test)	%mCherry	A272 vs. B239	*	0.0224	4B	7.393	23	No. Cells mCherry+	No. Single Cells
	One-way ANOVA (Tukey post hoc test)	%mCherry	A272 vs. Hep3b	**	0.0079	4B	7.393	23	No. Cells mCherry+	No. Single Cells
	One-way ANOVA (Tukey post hoc test)	%mCherry	B239 vs. Hep3b	ns	0.9956	4B	7.393	23	No. Cells mCherry+	No. Single Cells
	One-way ANOVA (Dunnett post hoc test)	fLuc RLU: CT-2A	NanoP-fLuc vs. pcDNA3-fLuc	****	<0.0001	5B	472.8	15
	Lognormal one-way ANOVA (Dunnett post hoc test)	fLuc RLU: CT-2A	NanoP-fLuc vs. pUNO1-fLuc	****	<0.0001	5B	472.8	15
	Lognormal one-way ANOVA (Dunnett post hoc test)	fLuc RLU: CT-2A	NanoP-fLuc vs. Untreated	****	<0.0001	5B	472.8	15
	Lognormal one-way ANOVA (Dunnett post hoc test)	fLuc RLU: IOMM-Lee	NanoP-fLuc vs. pcDNA3-fLuc	*	0.0368	5C	114.2	15
	Lognormal one-way ANOVA (Dunnett post hoc test)	fLuc RLU: IOMM-Lee	NanoP-fLuc vs. pUNO1-fLuc	ns	0.1006	5C	114.2	15
	Lognormal one-way ANOVA (Dunnett post hoc test)	fLuc RLU: IOMM-Lee	NanoP-fLuc vs. Untreated	****	<0.0001	5C	114.2	15
	Lognormal one-way ANOVA (Dunnett post hoc test)	fLuc RLU: CCF-STTG1	NanoP-fLuc vs. pcDNA3-fLuc	*	0.0147	5D	547.7	15
	Lognormal one-way ANOVA (Dunnett post hoc test)	fLuc RLU: CCF-STTG1	NanoP-fLuc vs. pUNO1-fLuc	****	<0.0001	5D	547.7	15
	Lognormal one-way ANOVA (Dunnett post hoc test)	fLuc RLU: CCF-STTG1	NanoP-fLuc vs. Untreated	****	<0.0001	5D	547.7	15
	Linear Regression Statistical Analysis
	Statistical test	Measurement	Regression Coefficients	Slope			Y-Intercept			P-Value	Goodness of Fit (R2)	Figure
				Value	Standard Error	95% Confidence Interval	Value	Standard Error	95% Confidence Interval
	Simple Linear Regression	%Transfection & Plasmid Length: Hep3B	Slope	-0.002703	0.003605	-0.01123 to 0.005820	42.68	12.92	12.13 to 73.24	0.4777	0.07437	S1
	Simple Linear Regression	%Transfection & Plasmid Length: Hepa1-6	Slope	-0.001778	0.005285	-0.01428 to 0.01072	53.88	18.95	9.076 to 98.68	0.7464	0.01592	S1
	Simple Linear Regression	%Transfection & Plasmid Length: Hepa1c1c7	Slope	-0.0123	0.006906	-0.02863 to 0.004029	100.9	24.75	42.41 to 159.5	0.1181	0.3119	S1
	Simple Linear Regression	%Transfection & Plasmid Length: A92	Slope	-0.007186	0.004104	-0.01689 to 0.002519	96.41	14.71	61.62 to 131.2	0.1234	0.3045	S1
	Simple Linear Regression	%Transfection & Plasmid Length: A272	Slope	-0.007596	0.00375	-0.01646 to 0.001272	92.7	13.44	60.92 to 124.5	0.0825	0.3695	S1
	Simple Linear Regression	%Transfection & Plasmid Length: B239	Slope	-0.003482	0.002673	-0.009803 to 0.002838	57.76	9.582	35.11 to 80.42	0.2339	0.1951	S1
	Simple Linear Regression	%Transfection & Plasmid Length: Compiled	Slope	-0.005841	0.002898	-0.01166 to -2.489e-005	74.06	10.39	53.22 to 94.91	0.0491	0.07244	S2
	Simple Linear Regression	GFP gMFI & Plasmid Length: Hep3B	Slope	-0.4862	0.5138	-1.701 to 0.7287	4734	1842	378.8 to 9089	0.3755	0.1134	S3
	Simple Linear Regression	GFP gMFI & Plasmid Length: Hepa1-6	Slope	-2.062	1.484	-5.572 to 1.448	12248	5321	-333.7 to 24831	0.2073	0.2161	S3
	Simple Linear Regression	GFP gMFI & Plasmid Length: Hepa1c1c7	Slope	-16.65	5.816	-30.40 to -2.892	70905	20849	21605 to 120204	0.0243	0.5392	S3
	Simple Linear Regression	GFP gMFI & Plasmid Length: A92	Slope	-13.23	5.86	-27.09 to 0.6251	61481	21006	11810 to 111151	0.0585	0.4214	S3
	Simple Linear Regression	GFP gMFI & Plasmid Length: A272	Slope	-5.131	2.482	-11.00 to 0.7371	29001	8895	7967 to 50035	0.0775	0.3791	S3
	Simple Linear Regression	GFP gMFI & Plasmid Length: B239	Slope		0.3427	-1.268 to 0.3527	5235	1228	2331 to 8139	0.2236	0.203	S3
	Simple Linear Regression	GFP gMFI & Plasmid Length: Compiled	Slope		1.792	-9.932 to -2.739	30601	6424	17710 to 43491	0.0009	0.1938	S4
